# Supplementary material for: Friction and Cartilage Wear in Hemiarthroplasty: A Systematic Review of Key Influencing Factors
Source: Lubricants. Author manuscript; Available in PMC 2026 Feb 11. (PMC12889880; doi:10.3390/lubricants14010018)
Supplement: Suppl Material 3 [file NIHMS2141622-supplement-Suppl_Material_3.xlsx]

## Sheet: Table 10_allHBM
	Study	Material	AvgCOF	AvgTime	Time600	COF600	Time1800	COF1800	Time3600	COF3600	TimeFinal	COFFinal	Contactstress	Velocity	Lubricant
	Ajdari 2020	Alumina	0.196006	2004.85	607.897	0.183971	1802.64	0.200722	3604.01	0.203326			0.3	4	BCS
	Ajdari 2020	Alumina	0.301628	2008	606.495	0.288148	1812.57	0.308721	3604.95	0.308015			0.3	4	BCS
	Ajdari 2020	Alumina	0.172899	1993.19	620.279	0.170817	1800.55	0.174504	3558.74	0.173374			0.3	4	BCS
	Chan 2011	Alumina	0.497807	1980.21	596.241	0.344262	1809.37	0.551135	3535.02	0.598025			0.1	0.5	PBS
	Chan 2011	CoCr	0.443259	2016.85	597.52	0.285788	1844.36	0.471341	3608.67	0.572647			0.1	0.5	PBS
	Elkington 2023	CoCr	0.244075	3742.82	599.877	0.124612	1800.89	0.215965	3590.24	0.288494	8980.29	0.347228	0.75	10	PBS
CoCr 2Mpa24h	Lizhang 2011	CoCr	0.30193	45070.1					3630.26	0.230263	86509.9	0.373596	2	4	PBS
CoCr 1Mpa24h	Lizhang 2011	CoCr	0.352763	45263.3					3647.09	0.28693	86879.6	0.418596	1	4	PBS
CoCr 4Mpa24h	Lizhang 2011	CoCr	0.362485	45355.3					3656.33	0.318041	87054.3	0.40693	4	4	PBS
CoCr 8Mpa24h	Lizhang 2011	CoCr	0.46943	45208.9					3671.34	0.368596	86746.5	0.570263	8	4	PBS
CoCr 0.5Mpa24h	Lizhang 2011	CoCr	0.408596	45279.9					3675.29	0.38193	86884.5	0.435263	0.5	4	PBS
	Zhang 2021	CoCr	0.0451425	1217.12	629.124	0.04749	1805.12	0.0427949					1	2	BCS
CoCr NO1	Ajdari 2020	CoCr	0.236482	2007.68	608.599	0.211027	1813.62	0.247861	3600.81	0.250558			0.3	4	BCS
CoCr OA1	Ajdari 2020	CoCr	0.334814	2009.5	605.572	0.307114	1810.73	0.346886	3612.21	0.350441			0.3	4	BCS
CoCr OA3	Ajdari 2020	CoCr	0.194472	2004.12	614.432	0.195254	1818.4	0.194859	3579.53	0.193303			0.3	4	BCS
CoCr 2Mpa1h	Lizhang 2011	CoCr	0.151775	2009.49	627.35	0.0661818	1812.94	0.151843	3588.19	0.237302			2	4	PBS
CoCr 3.5Mpa24h 9 diam	Lizhang 2011	CoCr	0.338351	45429.9					3700.25	0.280105	87159.6	0.396597	3.5	4	PBS
CoCr 3.5Mpa24h 4diam	Lizhang 2011	CoCr	0.375873	45242.8					3655.99	0.332897	86829.6	0.418848	3.5	4	PBS
CoCr M	Lizhang 2013	CoCr	0.115947	3302.63	620.297	0.0800463	1821.48	0.103302	3592.02	0.125005	7176.71	0.155436	6.7	9.025	PBS
CoCr RecipMotion	Lu 2022	CoCr	0.140153	4248.37	627.905	0.0571823	1858.6	0.118937	3680.12	0.170354	10826.9	0.214137	3	10	BCS
CoCr CrossShear	Lu 2022	CoCr	0.148507	4234.82	622.844	0.0753267	1822.32	0.119814	3657.74	0.167653	10836.4	0.231233	3	10	BCS
CoCr 2Mpa	Lu 2022	CoCr	0.166633	2872.73	644.048	0.0818117	1803.43	0.152828	3607.07	0.208622	5436.38	0.223271	2	10	BCS
CoCr 3Mpa	Lu 2022	CoCr	0.134714	2878.07	612.883	0.072976	1805.52	0.122156	3627.61	0.156826	5466.26	0.1869	3	10	BCS
CoCr 1Mpa	Lu 2022	CoCr	0.207983	2847.51	586.099	0.116729	1789.88	0.197416	3595.03	0.248301	5419.05	0.269485	1	10	BCS
CoCr 700nm	Lu 2022	CoCr	0.196986	4215.31	605.46	0.176508	1819.79	0.191115	3599.55	0.205871	10836.4	0.214452	3	10	BCS
CoCr 40nm	Lu 2022	CoCr	0.152493	4215.02	607.859	0.0808795	1812.19	0.124158	3617.15	0.173822	10822.9	0.231113	3	10	BCS
CoCr 1Mpa1h	Lizhang 2011	CoCr	0.181286	2001.23	611.599	0.0797118	1804.65	0.182583	3587.43	0.281564			1	4	PBS
CoCr 4Mpa1h	Lizhang 2011	CoCr	0.245219	2007.88	625.887	0.151018	1803.17	0.268649	3594.59	0.315988			4	4	PBS
CoCr 8Mpa1h	Lizhang 2011	CoCr	0.27104	2002.27	625.887	0.151018	1794.82	0.303078	3586.09	0.359024			8	4	PBS
CoCr 0.5Mpa1h	Lizhang 2011	CoCr	0.289757	1999.79	617.683	0.176841	1794.54	0.319062	3587.14	0.373368			0.5	4	PBS
CoCr 12Mpa1h	Lizhang 2011	CoCr	0.285658	1999.86	618.708	0.192414	1794.54	0.319062	3586.33	0.345499			12	4	PBS
CoCr 16Mpa1h	Lizhang 2011	CoCr	0.310386	1996.42	601.721	0.202666	1802.02	0.335043	3585.5	0.39345			16	4	PBS
CoCr 3.5Mpa1h 4diam	Lizhang 2011	CoCr	0.247147	2025.74	619.122	0.128561	1830.81	0.279568	3627.28	0.333313			3.5	4	PBS
CoCr 3.5Mpa1h 9 diam	Lizhang 2011	CoCr	0.164141	2037.14	638.359	0.0591511	1837.54	0.158472	3635.52	0.274801			3.5	4	PBS
CoCr XL	Lizhang 2013	CoCr	0.0597024	3310.78	638.694	0.0432229	1837.22	0.0578764	3588.11	0.0609385	7179.08	0.0767719	10.6	9.67	PBS
CoCr L	Lizhang 2013	CoCr	0.0937245	3284.01	605.38	0.0626057	1790.78	0.0818792	3553.51	0.100455	7186.36	0.129958	7.4	9.41	PBS
CoCr S	Lizhang 2013	CoCr	0.132152	3307.47	603.702	0.0887687	1817.06	0.122122	3617.26	0.148145	7191.84	0.169573	5.6	8.38	PBS
HXLPE 2Mpa	Lu 2022	HXLPE	0.197143	2015.39	595.936	0.184226	1843.46	0.200409	3606.77	0.206793			2	10	BCS
HXLPE 3Mpa	Lu 2022	HXLPE	0.162917	2000.61	579.755	0.149345	1800	0.165865	3622.09	0.173542			3	10	BCS
HXLPE 1Mpa	Lu 2022	HXLPE	0.243662	2000.18	622.03	0.224388	1800.15	0.249479	3578.36	0.257119			1	10	BCS
HXLPE 700nm	Lu 2022	HXLPE	0.188669	1977.09	576.65	0.182214	1753.45	0.195065	3601.17	0.188729			3	10	BCS
HXLPE 140nm	Lu 2022	HXLPE	0.155115	2043.62	604.486	0.0971491	1845.24	0.154682	3681.12	0.213513			3	10	BCS
PVA-hydrogel-DMSO w/LS	Morimoto 2014	Hydrogel	0.09125	2000	600	0.05	1800	0.07	3600	0.12		0.125	1	20	BCS
PVA-hydrogel-H2o w/LS	Morimoto 2015	Hydrogel	0.0625	2000	600	0.025	1800	0.03	3600	0.07		0.125	1	20	BCS
PVA-hydrogel-DMSO w/o LS	Morimoto 2016	Hydrogel	0.10625	2000	600	0.05	1800	0.1	3600	0.125		0.15	1	20	BCS
PVA-hydrogel-H2o w/o LS	Morimoto 2017	Hydrogel	0.12375	2000	600	0.05	1800	0.14	3600	0.13		0.175	1	20	BCS
hydrogel 35%_95-5	Kanca 2018	Hydrogel	0.144707	15036.3	685.287	0.170695	1798.83	0.16886	3600.21	0.160296	54061	0.0789776	0.58	25	BCS
hydrogel 30%_100	Kanca 2018	Hydrogel	0.136907	15044.4	600.481	0.159931	1822.79	0.16278	3646.57	0.156943	54107.7	0.0679759	0.58	25	BCS
hydrogel 30%_99-1	Kanca 2018	Hydrogel	0.125879	15034.2	667.13	0.148844	1798.42	0.149419	3625.47	0.145773	54045.7	0.0594785	0.58	25	BCS
hydrogel 30%_95-5	Kanca 2018	Hydrogel	0.110728	15057.3	653.761	0.133781	1858.62	0.133806	3667.08	0.128917	54049.9	0.0464066	0.58	25	BCS
PVA hydrogel	Li 2010	Hydrogel	0.159637	2007.99	614.156	0.135902	1803.27	0.163862	3606.53	0.179147			0.4	2	RS
PVA hydrogel Ringers solution	Li 2010	Hydrogel	0.12421	3354.5	622.72	0.100861	1826.84	0.116766	3750.11	0.135379	7218.32	0.143834	0.4	2	RS
PVA hydrogel RS	Li 2016	Hydrogel	0.125	2000	600	0.12	1800	0.11	3600	0.13		0.14	0.4	10	RS
PVA hydrogel HA	Li 2016	Hydrogel	0.08565	2000	600	0.0812	1800	0.0889	3600	0.088		0.0845	0.4	10	HA
BIphasic hydrogel uniA	Northwood 2007	Hydrogel	0.35255	11450			1814.65	0.305016	3693.55	0.349242	28841.9	0.403391	0.5	4	BCS
BIphasic hydrogel multiA	Northwood 2007	Hydrogel	0.377881	11397.8			1707.73	0.310844	3641.5	0.378472	28844.1	0.444327	0.5	4	BCS
BIphasic hydrogel uniC	Northwood 2007	Hydrogel	0.332927	11392.6			1810.72	0.300199	3522.49	0.322987	28844.5	0.375597	0.5	4	BCS
BIphasic hydrogel multiC	Northwood 2007	Hydrogel	0.30384	11437.2			1815.31	0.26287	3647.96	0.304598	28848.4	0.344051	0.5	4	BCS
BIphasic hydrogel uniB	Northwood 2007	Hydrogel	0.358243	11422.2			1713.08	0.34132	3640.52	0.364747	28913.1	0.368661	0.5	4	BCS
BIphasic hydrogel multiB	Northwood 2007	Hydrogel	0.336398	11518.2			1827.56	0.302607	3697.84	0.346879	29029.3	0.35971	0.5	4	BCS
51Biphasic Hydrogel A	Northwood 2007	Hydrogel	0.20508	3307.37	625.612	0.101845	1778.68	0.173941	3607.84	0.238453	7217.35	0.306081	0.5	4	RS
51Biphasic Hydrogel B	Northwood 2007	Hydrogel	0.126396	3312.85	607.557	0.0683334	1804.53	0.114142	3612.09	0.14946	7227.2	0.173648	0.5	4	RS
51Biphasic Hydrogel C	Northwood 2007	Hydrogel	0.127154	3312.27	619.561	0.0730724	1796.85	0.115943	3604.93	0.149428	7227.72	0.170173	0.5	4	RS
51Biphasic Hydrogel D	Northwood 2007	Hydrogel	0.131839	3301.56	593.305	0.0636077	1797.71	0.108886	3603.74	0.153471	7211.5	0.20139	0.5	4	RS
51Biphasic Hydrogel E	Northwood 2007	Hydrogel	0.180763	3306.38	590.232	0.0799012	1788.3	0.1469	3607.02	0.216619	7239.97	0.279633	0.5	4	RS
51Biphasic Hydrogel A8hs	Northwood 2007	Hydrogel	0.23024	11470.1			1794.87	0.185485	3692.31	0.232308	28923.1	0.272927	0.5	4	BCS
51Biphasic Hydrogel B8hs	Northwood 2007	Hydrogel	0.187968	11436.7			1848	0.16085	3581.04	0.182053	28881	0.221	0.5	4	BCS
51Biphasic Hydrogel C8hs	Northwood 2007	Hydrogel	0.207273	11403			1827.04	0.180528	3577.15	0.202309	28804.7	0.238984	0.5	4	BCS
80A1 PCU conf 1	Kanca 2018	PCU	0.414799	15054.9	604.148	0.166349	1792.62	0.391941	3593.73	0.63058	54228.9	0.470325	0.96	25	BCS
80A2 PCU conf 1	Kanca 2018	PCU	0.355928	15063.2	604.148	0.166349	1806.95	0.35148	3609.24	0.471527	54232.4	0.434357	0.96	25	BCS
PCU	Wan 2020	PCU	0.0312635	2000	609.73	0.0407471	1796.76	0.027441	3593.51	0.0256025			0.4	4	HA
PCUPLLHA	Wan 2020	PCU	0.0157417	1997.84	603.243	0.014663	1790.27	0.0153613	3600	0.0172008			0.4	4	HA
PCUPLLHADN	Wan 2020	PCU	0.0101396	1995.68	590.27	0.0102847	1803.24	0.0102866	3593.51	0.00984754			0.4	4	HA
PCU 4N	Wan 2021	PCU	0.34877	2019.25	659.895	0.270429	1831.01	0.35961	3566.84	0.416269			0.4	4	PBS
PCU HADN 4N	Wan 2021	PCU	0.122626	2012.75	646.189	0.0853948	1822.66	0.128325	3569.41	0.154157			0.4	4	PBS
PCU HADNGLU 4N	Wan 2021	PCU	0.0683069	2027.18	670.358	0.0600866	1826.53	0.068857	3584.64	0.0759771			0.4	4	PBS
PCU 40N	Wan 2021	PCU	0.14301	2012.51	596.378	0.0763074	1804.67	0.152102	3636.49	0.20062			4	4	PBS
PCU HADN 40N	Wan 2021	PCU	0.100748	2011.76	606.794	0.0679758	1821.75	0.105081	3606.73	0.129186			4	4	PBS
PCU HADNGLU 40N	Wan 2021	PCU	0.0674146	2012.91	601.4	0.0477368	1806.96	0.0711504	3630.38	0.0833567			4	4	PBS
PCU NOA	Ajdari 2020	PCU	0.182519	2003.9	602.398	0.160799	1802.81	0.190754	3606.5	0.196003			0.3	4	BCS
PCU OA1	Ajdari 2020	PCU	0.2764	2007.51	596.765	0.251747	1822.41	0.284438	3603.37	0.293014			0.3	4	BCS
PCU OA3	Ajdari 2020	PCU	0.168903	2005.84	597.44	0.163519	1811.55	0.170783	3608.53	0.172406			0.3	4	BCS
SMPK-g-PEEK	Elkington 2023	PEEK	0.0121602	2018.42	602.258	0.00997783	1827.97	0.0124169	3625.03	0.0140858			0.75	10	PBS
PEEK	Elkington 2023	PEEK	0.319131	2004.42	601.106	0.16541	1800.18	0.350076	3611.98	0.441907			0.75	10	PBS
SMPK PEEK NaCl	Elkington 2024	PEEK	0.00726382	1202.95	606.593	0.00717739	1799.31	0.00735025					0.75	10	NaCl
PEEK	Elkington 2024	PEEK	0.380567	1189.59	594.558	0.372712	1784.63	0.388423					0.75	10	PBS
SMPK-g-PEEK	Elkington 2024	PEEK	0.00569111	1198.6	600	0.0056058	1797.21	0.00577643					0.75	10	PBS
PEEK damaged cartilage	Elkington 2024	PEEK	0.288355	1206.39	603.946	0.28792	1808.83	0.288791					0.75	10	PBS
SMPK-g-PEEK damaged cartilage	Elkington 2024	PEEK	0.00838667	1236.37	665.977	0.00788865	1806.76	0.00888468					0.75	10	PBS
PEEK 2Mpa	Lu 2022	PEEK	0.111116	2015.85	606.296	0.0816401	1829.86	0.116256	3611.4	0.135454			2	10	BCS
PEEK 3MPa	Lu 2022	PEEK	0.108521	2000.61	612.883	0.0867797	1777.91	0.11141	3611.04	0.127372			3	10	BCS
PEEK 1MPa	Lu 2022	PEEK	0.144964	1411.13	580.728	0.117904	1858.9	0.156631	1793.76	0.160359			1	10	BCS
PEEK 700nm	Lu 2022	PEEK	0.179734	1999.92	606.447	0.166032	1792.78	0.177774	3600.54	0.195395			3	10	BCS
PEEK 40nm	Lu 2022	PEEK	0.10863	1950.63	575.62	0.0584915	1750.86	0.110909	3525.42	0.15649			3	10	BCS
PEEK1Mpa0.5hmultiple	Zhang 2021	PEEK	0.0505338	1235.65	662.361	0.0517189	1808.94	0.0493487					1	2	BCS
PEEK2mms1.5Mpa0.5h	Zhang 2021	PEEK	0.0427419	1203.2	606.397	0.0464516	1800	0.0390323					1.5	2	BCS
PEEK2mms2Mpa0.5h	Zhang 2021	PEEK	0.0274194	1201.28	602.559	0.0303226	1800	0.0245161					2	2	BCS
PEEK2mms2.5Mpa0.5h	Zhang 2021	PEEK	0.0180645	1201.28	602.559	0.0209677	1800	0.0151613					2.5	2	BCS
PEEK2mms3Mpa0.5h	Zhang 2021	PEEK	0.0135484	1197.44	598.721	0.016129	1796.16	0.0109677					3	2	BCS
PEEK2h1Mpa	Zhang 2021	PEEK	0.0416878	3262.87	605.54	0.027008	1839.89	0.0405183	3642.55	0.0542134	6963.5	0.0450117	1	2	BCS
PEEK12h1Mpa	Zhang 2021	PEEK	0.0406575	12318.4	657.497	0.0281821	1841.32	0.0319196	3653.82	0.0345871	43120.8	0.067941	1	2	BCS
PEEK8h1Mpa	Zhang 2021	PEEK	0.036304	6892.06	635.905	0.0291227	1864.98	0.0365417	3645.05	0.0315317	21422.3	0.0480199	1	2	BCS
PEEK1h1Mpa	Zhang 2021	PEEK	0.0292522	2025.3	602.503	0.0322965	1836.93	0.0273364	3636.48	0.0281238			1	2	BCS
PU DIwater +HAsb4	Hu 2023	PU	0.8	600	600	0.8							0.8	10	HA
PU DIwater +HAhsb4	Hu 2023	PU	0.38	600	600	0.38							0.8	10	HA
PU MDEA600s	Hu 2023	PU	0.440885	600.39	600.39	0.440885							0.8	10	HA
PU SB3600s	Hu 2023	PU	0.32736	600.439	600.439	0.32736							0.8	10	HA
PU SB43600s	Hu 2023	PU	0.19723	599.65	599.65	0.19723							0.8	10	HA
PU hSB43600s	Hu 2023	PU	0.140886	599.981	599.981	0.140886							0.8	10	HA
PU commerical	Hu 2023	PU	0.590188	588.316	588.316	0.590188							0.8	10	HA
PU hSB43600s(2)	Hu 2023	PU	0.156288	588.66	588.66	0.156288							0.8	10	HA
PU MDEA3h	Hu 2023	PU	0.472272	4220.62	652.5	0.43687	1800	0.458778	3615	0.464829	10815	0.528612	0.8	10	HA
PU SB33h	Hu 2023	PU	0.341964	4201.25	620	0.325577	1785	0.335215	3615	0.343012	10785	0.364053	0.8	10	HA
PU SB43h	Hu 2023	PU	0.20989	4200	645	0.201399	1785	0.207291	3585	0.211023	10785	0.219845	0.8	10	HA
PU hSB43h	Hu 2023	PU	0.156114	4207.5	660	0.147113	1785	0.154365	3585	0.160133	10800	0.162844	0.8	10	HA
51	Northwood 2007	PU	0.259901	3317.28	601.648	0.13277	1810.88	0.236223	3617.52	0.302748	7239.09	0.367865	0.5	10	RS
51	Northwood 2007	Silicone	0.264226	3303.34	600.668	0.124578	1797.66	0.223904	3603.5	0.31936	7211.55	0.38906	0.5	10	RS
	Kanca 2018	SS	0.386108	15063.1	639.252	0.214871	1884.11	0.401446	3667.29	0.519312	54061.8	0.408804	1.41	25	BCS
SS316L	Kanca 2018	SS	0.383608	15054.2	616.028	0.220978	1840.75	0.404444	3661	0.513838	54098.9	0.395174	1.41	25	BCS
	Li 2010	SS	0.226462	2010.16	620.69	0.18069	1803.27	0.229976	3606.53	0.26872			0.4	2	RS
SS multiA	Northwood 2007	SS	0.535948	11495.6			1872.19	0.378127	3701.55	0.498367	28913.1	0.731351	0.5	4	BCS
51	Northwood 2007	SS	0.206948	3316.06	609.9	0.100507	1820.1	0.175426	3625.03	0.240579	7209.23	0.311281	0.5	4	BCS
51SS8h	Northwood 2007	SS	0.356153	11390.3			1760.68	0.238149	3538.46	0.359417	28871.8	0.470895	0.5	4	BCS
SS uniA	Northwood 2007	SS	0.60806	11428			1766.05	0.398574	3649.18	0.521748	28868.7	0.903857	0.5	4	BCS
SS uniC	Northwood 2007	SS	0.53254	11371.4			1739.79	0.375901	3634.26	0.499129	28740.2	0.722589	0.5	4	BCS
SS multiC	Northwood 2007	SS	0.608248	11362.1			1798.67	0.397989	3569.55	0.524359	28718	0.902397	0.5	4	BCS
SS uniB	Northwood 2007	SS	0.53184	11490.7			1831.73	0.374034	3649.03	0.510579	28991.5	0.710908	0.5	4	BCS
	Chan 2011	SS	0.336667	2000	600	0.21	1800	0.35	3600	0.45			0.1	0.5	PBS
SS multiB	Northwood 2007	SS	0.603272	11475.5			1891.65	0.400808	3591.36	0.522495	28943.3	0.886512	0.5	4	BCS
	Chan 2011	UHMWPE	0.273467	2006.36	604.754	0.146484	1808.21	0.281986	3606.13	0.391932			0.1	0.5	PBS
	Zhang 2021	Zirconia	0.0142943	1216.75	622.777	0.0112457	1810.72	0.0173429					1	2	BCS

## Sheet: Table 11_CoCr
Material	AvgCOF	AvgTime	Contactstress	Velocity	Lubricant
CoCr	0.443259	2016.85	0.1	0.5	PBS	1
CoCr	0.244075	3742.82	0.75	10	PBS	2
CoCr	0.30193	45070.1	2	4	PBS	3
CoCr	0.352763	45263.3	1	4	PBS	4
CoCr	0.362485	45355.3	4	4	PBS	5
CoCr	0.46943	45208.9	8	4	PBS	6
CoCr	0.408596	45279.9	0.5	4	PBS	7
CoCr	0.0451425	1217.12	1	2	BCS	8
CoCr	0.236482	2007.68	0.3	4	BCS	9
CoCr	0.334814	2009.5	0.3	4	BCS	10
CoCr	0.194472	2004.12	0.3	4	BCS	11
CoCr	0.151775	2009.49	2	4	PBS	1
CoCr	0.338351	45429.9	3.5	4	PBS	2
CoCr	0.375873	45242.8	3.5	4	PBS	3
CoCr	0.115947	3302.63	6.7	9.025	PBS	4
CoCr	0.140153	4248.37	3	10	BCS	5
CoCr	0.148507	4234.82	3	10	BCS	6
CoCr	0.166633	2872.73	2	10	BCS	7
CoCr	0.134714	2878.07	3	10	BCS	8
CoCr	0.207983	2847.51	1	10	BCS	9
CoCr	0.196986	4215.31	3	10	BCS	10
CoCr	0.152493	4215.02	3	10	BCS	11
CoCr	0.181286	2001.23	1	4	PBS	12
CoCr	0.245219	2007.88	4	4	PBS	13
CoCr	0.27104	2002.27	8	4	PBS	14
CoCr	0.289757	1999.79	0.5	4	PBS	15
CoCr	0.285658	1999.86	12	4	PBS	16
CoCr	0.310386	1996.42	16	4	PBS	17
CoCr	0.247147	2025.74	3.5	4	PBS	18
CoCr	0.164141	2037.14	3.5	4	PBS	19
CoCr	0.0597024	3310.78	10.6	9.67	PBS	20
CoCr	0.0937245	3284.01	7.4	9.41	PBS	21
CoCr	0.132152	3307.47	5.6	8.38	PBS	22

## Sheet: Table 12_HXLPE
Material	AvgCOF	AvgTime	Contactstress	Velocity	Lubricant
HXLPE	0.197143	2015.39	2	10	BCS
HXLPE	0.162917	2000.61	3	10	BCS
HXLPE	0.243662	2000.18	1	10	BCS
HXLPE	0.188669	1977.09	3	10	BCS
HXLPE	0.155115	2043.62	3	10	BCS

## Sheet: Table 13_Hydrogel
Material	AvgCOF	AvgTime	Contactstress	Velocity	Lubricant
Hydrogel	0.09125	2000	1	20	BCS
Hydrogel	0.0625	2000	1	20	BCS
Hydrogel	0.10625	2000	1	20	BCS
Hydrogel	0.12375	2000	1	20	BCS
Hydrogel	0.144707	15036.3	0.58	25	BCS
Hydrogel	0.136907	15044.4	0.58	25	BCS
Hydrogel	0.125879	15034.2	0.58	25	BCS
Hydrogel	0.110728	15057.3	0.58	25	BCS
Hydrogel	0.159637	2007.99	0.4	2	RS
Hydrogel	0.12421	3354.5	0.4	2	RS
Hydrogel	0.125	2000	0.4	10	RS
Hydrogel	0.08565	2000	0.4	10	HA
Hydrogel	0.35255	11450	0.5	4	BCS
Hydrogel	0.377881	11397.8	0.5	4	BCS
Hydrogel	0.332927	11392.6	0.5	4	BCS
Hydrogel	0.30384	11437.2	0.5	4	BCS
Hydrogel	0.358243	11422.2	0.5	4	BCS
Hydrogel	0.336398	11518.2	0.5	4	BCS
Hydrogel	0.20508	3307.37	0.5	4	RS
Hydrogel	0.126396	3312.85	0.5	4	RS
Hydrogel	0.127154	3312.27	0.5	4	RS
Hydrogel	0.131839	3301.56	0.5	4	RS
Hydrogel	0.180763	3306.38	0.5	4	RS
Hydrogel	0.23024	11470.1	0.5	4	BCS
Hydrogel	0.187968	11436.7	0.5	4	BCS
Hydrogel	0.207273	11403	0.5	4	BCS

## Sheet: Table 14_PCU
Material	AvgCOF	AvgTime	Contactstress	Velocity	Lubricant
PCU	0.414799	15054.9	0.96	25	BCS
PCU	0.355928	15063.2	0.96	25	BCS
PCU	0.0312635	2000	0.4	4	HA
PCU	0.0157417	1997.84	0.4	4	HA
PCU	0.0101396	1995.68	0.4	4	HA
PCU	0.34877	2019.25	0.4	4	PBS
PCU	0.122626	2012.75	0.4	4	PBS
PCU	0.0683069	2027.18	0.4	4	PBS
PCU	0.14301	2012.51	4	4	PBS
PCU	0.100748	2011.76	4	4	PBS
PCU	0.0674146	2012.91	4	4	PBS
PCU	0.182519	2003.9	0.3	4	BCS
PCU	0.2764	2007.51	0.3	4	BCS
PCU	0.168903	2005.84	0.3	4	BCS

## Sheet: Table 15_PEEK
Material	AvgCOF	AvgTime	Contactstress	Velocity	Lubricant
PEEK	0.0121602	2018.42	0.75	10	PBS
PEEK	0.319131	2004.42	0.75	10	PBS
PEEK	0.00726382	1202.95	0.75	10	NaCl
PEEK	0.380567	1189.59	0.75	10	PBS
PEEK	0.00569111	1198.6	0.75	10	PBS
PEEK	0.288355	1206.39	0.75	10	PBS
PEEK	0.00838667	1236.37	0.75	10	PBS
PEEK	0.111116	2015.85	2	10	BCS
PEEK	0.108521	2000.61	3	10	BCS
PEEK	0.144964	1411.13	1	10	BCS
PEEK	0.179734	1999.92	3	10	BCS
PEEK	0.10863	1950.63	3	10	BCS
PEEK	0.0505338	1235.65	1	2	BCS
PEEK	0.0427419	1203.2	1.5	2	BCS
PEEK	0.0274194	1201.28	2	2	BCS
PEEK	0.0180645	1201.28	2.5	2	BCS
PEEK	0.0135484	1197.44	3	2	BCS
PEEK	0.0416878	3262.87	1	2	BCS
PEEK	0.0406575	12318.4	1	2	BCS
PEEK	0.036304	6892.06	1	2	BCS
PEEK	0.0292522	2025.3	1	2	BCS

## Sheet: Table 16_PU
Material	AvgCOF	Contactstress	Velocity	Lubricant
PU	0.8	0.8	10	HA
PU	0.38	0.8	10	HA
PU	0.440885	0.8	10	HA
PU	0.32736	0.8	10	HA
PU	0.19723	0.8	10	HA
PU	0.140886	0.8	10	HA
PU	0.590188	0.8	10	HA
PU	0.156288	0.8	10	HA
PU	0.472272	0.8	10	HA
PU	0.341964	0.8	10	HA
PU	0.20989	0.8	10	HA
PU	0.156114	0.8	10	HA
PU	0.259901	0.5	10	RS

## Sheet: Table 17_SS
Material	AvgCOF	Contactstress	Velocity	Lubricant
SS	0.386108	1.41	25	BCS
SS	0.383608	1.41	25	BCS
SS	0.226462	0.4	2	RS
SS	0.535948	0.5	4	BCS
SS	0.206948	0.5	4	BCS
SS	0.356153	0.5	4	BCS
SS	0.60806	0.5	4	BCS
SS	0.53254	0.5	4	BCS
SS	0.608248	0.5	4	BCS
SS	0.53184	0.5	4	BCS
SS	0.336667	0.1	0.5	PBS
SS	0.603272	0.5	4	BCS
