# Supplementary material for: Friction and Cartilage Wear in Hemiarthroplasty: A Systematic Review of Key Influencing Factors
Source: Lubricants. Author manuscript; Available in PMC 2026 Feb 11. (PMC12889880; doi:10.3390/lubricants14010018)
Supplement: Suppl Material 5 [file NIHMS2141622-supplement-Suppl_Material_5.xlsx]

## Sheet: Table  30_allHBMsWearScore
Study	COFAVG	Lubricant	Material	WearScore	Contactstress	Velocity	Distance
Ajdari 2020	0.236482	BCS	Alumina	4	0.3	4	14.45
Chan 2011	0.497807	PBS	Alumina	3	0.1	0.5	1.8
Spartacus 2017	0.75	BCS	AZ	3	1	1	2.4
Spartacus 2017	0.69	BCS	AZ	2	1	1	2.4
Spartacus 2017	0.56	BCS	AZ	4	2	1	4
Spartacus 2017	0.2	BCS	AZ	4	6.67	1	12
Ajdari 2020	0.182519	BCS	CoCr	4	0.3	4	14.45
Chan 2011	0.443259	PBS	CoCr	4	0.1	0.5	1.8
Elkington 2023	0.244075	PBS	CoCr	3	0.75	10	900
Kyomoto 2010	0.01	BCS	CoCr	2	0.15	50	250
Kyomoto 2010	0.09	BCS	CoCr	3	0.15	50	250
Kyomoto 2010	0.14	BCS	CoCr	3	0.15	50	250
Kyomoto 2010	0.125	BCS	CoCr	3	0.15	50	250
Kyomoto 2010	0.01	BCS	CoCr	2	0.15	50	250
Kyomoto 2010	0.12	BCS	CoCr	3	0.15	50	250
Kyomoto 2010	0.049	BCS	CoCr	3	0.15	50	250
Kyomoto 2010	0.051	BCS	CoCr	3	0.15	50	250
Kyomoto 2010	0.11	BCS	CoCr	3	0.15	50	250
Kyomoto 2010	0.06	BCS	CoCr	3	0.15	50	250
Kyomoto 2010	0.04	BCS	CoCr	3	0.15	50	250
Kyomoto 2010	0.03	BCS	CoCr	3	0.15	50	250
Lizhang 2011	0.43	PBS	CoCr	1	0.5	4	345.6
Lizhang 2011	0.41	PBS	CoCr	1	1	4	345.6
Lizhang 2011	0.37	PBS	CoCr	2	2	4	345.6
Lizhang 2011	0.41	PBS	CoCr	3	4	4	345.6
Lizhang 2011	0.57	PBS	CoCr	4	8	4	345.6
Lizhang 2011	0.58	PBS	CoCr	2	0.5	8	691.2
Lizhang 2011	0.5	PBS	CoCr	2	1	8	691.2
Lizhang 2011	0.49	PBS	CoCr	3	2	8	691.2
Lizhang 2011	0.46	PBS	CoCr	4	4	8	691.2
Lizhang 2011	0.53	PBS	CoCr	4	8	8	691.2
Lizhang 2013	0.132152	PBS	CoCr	4	5.6	8.38	60..34
Lizhang 2013	0.115947	PBS	CoCr	3	6.7	8.9	64.08
Lizhang 2013	0.0937245	PBS	CoCr	2	7.4	9.15	65.88
Lizhang 2013	0.0597024	PBS	CoCr	4	10.6	9.41	67.27
Lu 2022	0.26	BCS	CoCr	2	1	10	89.9556
Lu 2022	0.22	BCS	CoCr	3	2	10	89.9556
Lu 2022	0.17	BCS	CoCr	4	3	10	89.9556
Oungoulian 2015	0.16	PBS	CoCr	2	0.18	1	14.4
Oungoulian 2015	0.13	PBS	CoCr	3	0.18	1	14.4
Oungoulian 2015	0.23	PBS	CoCr	4	0.18	1	14.4
Patel 1997	0.021	BCS	CoCr	3.5	0.78	100	9000
Patel 1997	0.023	BCS	CoCr	4	0.78	100	9000
Zhang 2021	0.091	BCS	CoCr	3	1	2	3.6
Foy 1999	0.367	DI	Glass	3	1.197	75	60
Foy 1999	0.218	DI	Glass	3	1.197	75	60
Oungoulian 2015	0.13	PBS	Glass	3	0.18	1	14.4
Qian 2019	0.167	BCS	Glass	4	1	2	7.2
Lu 2022	0.25	BCS	HXLPE	1	1	10	89.9556
Lu 2022	0.197143	BCS	HXLPE	2	2	10	89.9556
Lu 2022	0.17	BCS	HXLPE	3	3	10	89.9556
Covert 2001	0.184	BCS	Hydrogel	2	0.5	50	135
Kanca 2018 (a)	0.13	BCS	Hydrogel	3	0.58	25	1703
Kanca 2018 (a)	0.12	BCS	Hydrogel	3	0.58	25	1703
Kanca 2018 (a)	0.11	BCS	Hydrogel	3	0.58	25	1703
Kanca 2018 (a)	0.14	BCS	Hydrogel	3	0.58	25	1703
Li 2010	0.18	RS	Hydrogel	4	0.4	2	7.2
Li 2010	0.058	RS	Hydrogel	4	0.4	2	7.2
Li 2016	0.125	RS	Hydrogel	2	0.4	10	71.93
Li 2016	0.08565	HA	Hydrogel	2	0.4	20	143.86
Morimoto 2014	0.09125	SF	Hydrogel	2.5	1	20	144
Morimoto 2014	0.0625	SF	Hydrogel	2.5	1	20	144
Morimoto 2014	0.10625	SF	Hydrogel	3.5	1	20	144
Morimoto 2014	0.12375	SF	Hydrogel	3.5	1	20	144
Northwood 2007 (a)	0.20508	BCS	Hydrogel	2	0.5	4	616
Northwood 2007 (a)	0.126396	BCS	Hydrogel	2.5	0.5	4	616
Northwood 2007 (a)	0.127154	BCS	Hydrogel	4	0.5	4	616
Northwood 2007 (b)	0.35255	BCS	Hydrogel	2	0.5	4	576
Northwood 2007 (b)	0.358243	BCS	Hydrogel	2	0.5	4	576
Northwood 2007 (b)	0.332927	BCS	Hydrogel	4	0.5	4	576
Northwood 2007 (b)	0.377881	BCS	Hydrogel	3	0.5	4	576
Northwood 2007 (b)	0.336398	BCS	Hydrogel	3.5	0.5	4	576
Northwood 2007 (b)	0.30384	BCS	Hydrogel	4	0.5	4	576
Sardinha 2013	0.05	DI	Hydrogel	2	1	16	115.2
Sardinha 2013	0.03	DI	Hydrogel	2	2	16	115.2
Sardinha 2013	0.02	DI	Hydrogel	2	3.5	16	115.2
Sardinha 2013	0.03	DI	Hydrogel	2	5	16	115.2
Sardinha 2013	0.04	PBS	Hydrogel	2	1	16	115.2
Sardinha 2013	0.02	PBS	Hydrogel	2	2	16	115.2
Sardinha 2013	0.03	PBS	Hydrogel	2	3.5	16	115.2
Sardinha 2013	0.02	PBS	Hydrogel	2	5	16	115.2
Patel 1997	0.015	BCS	OxZr	4	0.78	100	9000
Ajdari 2020	0.196006	BCS	PCU	2	0.3	4	14.45
Kanca 2018 (b)	0.5	BCS	PCU	3	0.96	25	1703
Kanca 2018 (b)	0.41	BCS	PCU	3	0.96	25	1703
Kanca 2018 (b)	0.04	BCS	PCU	3	0.81	25	113.56
Kanca 2018 (b)	0.04	BCS	PCU	3	0.81	25	113.56
Kanca 2018 (b)	0.6	BCS	PCU	3	0.96	25	113.56
Kanca 2018 (b)	0.45	BCS	PCU	3	0.96	25	113.56
Kanca 2018 (b)	0.49	BCS	PCU	3	0.96	25	113.56
Kanca 2018 (b)	0.41	BCS	PCU	3	0.96	25	113.56
Kanca 2018 (b)	0.38	SF	PCU	3	0.96	25	113.56
Kanca 2018 (b)	0.24	SF	PCU	3	0.96	25	113.56
Wan 2020	0.026	PBS	PCU	3	0.4	4	14.4
Wan 2020	0.02	PBS	PCU	2	0.4	4	14.4
Wan 2020	0.037	PBS	PCU	4	0.4	4	14.4
Wan 2021	0.09	PBS	PCU	2.5	4	4	14.4
Wan 2021	0.12	PBS	PCU	3.5	4	4	14.4
Wan 2021	0.2	PBS	PCU	3	4	4	14.4
Wan 2021	0.15	PBS	PCU	3	0.4	4	14.4
Wan 2021	0.08	PBS	PCU	3	0.4	4	14.4
Wan 2021	0.41	PBS	PCU	3	0.4	4	14.4
Elkington 2023	0.319131	PBS	PEEK	3	0.75	10	900
Elkington 2023	0.0121602	PBS	PEEK	2	0.75	10	900
Elkington 2024 (a)	0.380567	PBS	PEEK	3	0.75	10	900
Elkington 2024 (a)	0.00726382	PBS	PEEK	2	0.75	10	900
Elkington 2024 (b)	0.01	PBS	PEEK	2	2.21	10	900
Elkington 2024 (b)	0.016	PBS	PEEK	2	2.21	10	900
Elkington 2024 (b)	0.013	PBS	PEEK	2	2.21	10	900
Elkington 2024 (b)	0.008	PBS	PEEK	3	2.21	10	900
Elkington 2024 (b)	0.005	PBS	PEEK	3	2.21	10	900
Lu 2022	0.18	BCS	PEEK	1	1	10	89.9556
Lu 2022	0.111116	BCS	PEEK	2	2	10	89.9556
Lu 2022	0.12	BCS	PEEK	3	3	10	89.9556
Zhang 2021	0.092	BCS	PEEK	2.5	1	2	3.6
Zhang 2021	0.098	BCS	PEEK	2	1	2	3.6
Zhang 2021	0.058	BCS	PEEK	3	2	2	3.6
Zhang 2021	0.043	BCS	PEEK	4	3	2	3.6
Zhang 2021	0.0292522	BCS	PEEK	2	1	2	7.2
Zhang 2021	0.0416878	BCS	PEEK	3	1	2	14.4
Zhang 2021	0.036304	BCS	PEEK	4	1	2	57.6
Zhang 2021	0.0406575	BCS	PEEK	4	1	2	86.4
Foy 1999	0.178	DI	PU	1	1.197	75	60
Foy 1999	0.073	DI	PU	1	1.197	75	60
Hu 2023	0.472272	HA	PU	3.5	0.8	10	5700
Hu 2023	0.341964	HA	PU	2.5	0.8	10	5700
Hu 2023	0.20989	HA	PU	2	0.8	10	5700
Hu 2023	0.156114	HA	PU	1.5	0.8	10	5700
Luo 2010	0.14	BCS	PU	1.5	4.039	32.24	116.065
Luo 2010	0.16	BCS	PU	1.5	6	32.24	116.065
Luo 2010	0.155	BCS	PU	3	16	32.24	116.065
Chan 2011	0.336667	PBS	SS	3	0.1	0.5	1.8
Kanca 2018 (a)	0.45	BCS	SS	4	1.41	25	1703
Kanca 2018 (b)	0.46	BCS	SS	4	1.41	25	1703
Kanca 2018 (b)	0.386108	BCS	SS	4	1.41	25	113.56
Luo 2010	0.16	BCS	SS	4	23.297	32.24	116.065
McCann 2008	0.08	BCS	SS	4	8.9	17.82	64.152
McCann 2008	0.09	BCS	SS	4	31	17.82	5.346
McCann 2009	0.08	BCS	SS	3	8	17.82	64.152
McCann 2009	0.048	BCS	SS	3	4	17.82	64.152
McCann 2009	0.028	BCS	SS	2	3	17.82	64.152
McCann 2009	0.13	BCS	SS	4	23.5	17.82	64.152
McCann 2009	0.125	BCS	SS	4	14.9	17.82	64.152
McCann 2009	0.07	BCS	SS	2	7	17.82	64.152
Northwood 2007 (a)	0.356153	BCS	SS	4	0.5	4	616
Northwood 2007 (b)	0.60806	BCS	SS	4	0.5	4	576
Northwood 2007 (b)	0.603272	BCS	SS	1.5	0.5	4	576
Oungoulian 2015	0.25	PBS	SS	4	0.18	1	14.4
Chan 2011	0.273467	PBS	UHMWPE	3	0.1	0.5	1.8
Zhang 2021	0.075	BCS	Zirconia	4	1	2	3.6

## Sheet: Table 31_Alumina
COFAVG	Lubricant	Material	WearScore	Contactstress	Velocity	Distance
0.236482	BCS	Alumina	4	0.3	4	14.45
0.497807	PBS	Alumina	3	0.1	0.5	1.8

## Sheet: Table 32_AZ
AvgCOF	Lubricant	Material	WearScore	Contactstress	Velocity	Distance
0.75	BCS	AZ	3	1	1	2.4
0.69	BCS	AZ	2	1	1	2.4
0.56	BCS	AZ	4	2	1	4
0.2	BCS	AZ	4	6.67	1	12

## Sheet: Table 33_CoCr
AvgCOF	Lubricant	Material	WearScore	Contactstress	Velocity	Distance
0.182519	BCS	CoCr	4	0.3	4	14.45	1
0.01	BCS	CoCr	2	0.15	50	250	2
0.09	BCS	CoCr	3	0.15	50	250	3
0.14	BCS	CoCr	3	0.15	50	250	4
0.125	BCS	CoCr	3	0.15	50	250	5
0.01	BCS	CoCr	2	0.15	50	250	6
0.12	BCS	CoCr	3	0.15	50	250	7
0.049	BCS	CoCr	3	0.15	50	250	8
0.051	BCS	CoCr	3	0.15	50	250	9
0.11	BCS	CoCr	3	0.15	50	250	10
0.06	BCS	CoCr	3	0.15	50	250	11
0.04	BCS	CoCr	3	0.15	50	250	12
0.03	BCS	CoCr	3	0.15	50	250	13
0.26	BCS	CoCr	2	1	10	89.9556	14
0.22	BCS	CoCr	3	2	10	89.9556	15
0.17	BCS	CoCr	4	3	10	89.9556	16
0.021	BCS	CoCr	3.5	0.78	100	9000	17
0.023	BCS	CoCr	4	0.78	100	9000	18
0.091	BCS	CoCr	3	1	2	3.6	19
0.443259	PBS	CoCr	4	0.1	0.5	1.8	1
0.244075	PBS	CoCr	3	0.75	10	900	2
0.43	PBS	CoCr	1	0.5	4	345.6	3
0.41	PBS	CoCr	1	1	4	345.6	4
0.37	PBS	CoCr	2	2	4	345.6	5
0.41	PBS	CoCr	3	4	4	345.6	6
0.57	PBS	CoCr	4	8	4	345.6	7
0.58	PBS	CoCr	2	0.5	8	691.2	8
0.5	PBS	CoCr	2	1	8	691.2	9
0.49	PBS	CoCr	3	2	8	691.2	10
0.46	PBS	CoCr	4	4	8	691.2	11
0.53	PBS	CoCr	4	8	8	691.2	12
0.132152	PBS	CoCr	4	5.6	8.38	60.34	13
0.115947	PBS	CoCr	3	6.7	8.9	64.08	14
0.0937245	PBS	CoCr	2	7.4	9.15	65.88	15
0.0597024	PBS	CoCr	4	10.6	9.41	67.27	16
0.16	PBS	CoCr	2	0.18	1	14.4	17
0.13	PBS	CoCr	3	0.18	1	14.4	18
0.23	PBS	CoCr	4	0.18	1	14.4	19

## Sheet: Table 34_Glass
AvgCOF	Lubricant	Material	WearScore	Contactstress	Velocity	Distance
0.367	DI	Glass	3	1.197	75	60
0.218	DI	Glass	3	1.197	75	60
0.13	PBS	Glass	3	0.18	1	14.4
0.167	BCS	Glass	4	1	2	7.2

## Sheet: Table 35_HXLPE
H	Lubricant	Material	WearScore	Contactstress	Velocity	Distance
0.25	BCS	HXLPE	1	1	10	89.9556
0.197143	BCS	HXLPE	2	2	10	89.9556
0.17	BCS	HXLPE	3	3	10	89.9556

## Sheet: Table 36_Hydrogel
AvgCOF	Lubricant	Material	WearScore	Contactstress	Velocity	Distance
0.184	BCS	Hydrogel	2	0.5	50	135
0.13	BCS	Hydrogel	3	0.58	25	1703
0.12	BCS	Hydrogel	3	0.58	25	1703
0.11	BCS	Hydrogel	3	0.58	25	1703
0.14	BCS	Hydrogel	3	0.58	25	1703
0.20508	BCS	Hydrogel	2	0.5	4	616
0.126396	BCS	Hydrogel	2.5	0.5	4	616
0.127154	BCS	Hydrogel	4	0.5	4	616
0.35255	BCS	Hydrogel	2	0.5	4	576
0.358243	BCS	Hydrogel	2	0.5	4	576
0.332927	BCS	Hydrogel	4	0.5	4	576
0.377881	BCS	Hydrogel	3	0.5	4	576
0.336398	BCS	Hydrogel	3.5	0.5	4	576
0.30384	BCS	Hydrogel	4	0.5	4	576
0.05	DI	Hydrogel	2	1	16	115.2
0.03	DI	Hydrogel	2	2	16	115.2
0.02	DI	Hydrogel	2	3.5	16	115.2
0.03	DI	Hydrogel	2	5	16	115.2
0.08565	HA	Hydrogel	2	0.4	20	143.86
0.04	PBS	Hydrogel	2	1	16	115.2
0.02	PBS	Hydrogel	2	2	16	115.2
0.03	PBS	Hydrogel	2	3.5	16	115.2
0.02	PBS	Hydrogel	2	5	16	115.2
0.18	RS	Hydrogel	4	0.4	2	7.2
0.058	RS	Hydrogel	4	0.4	2	7.2
0.125	RS	Hydrogel	2	0.4	10	71.93
0.09125	SF	Hydrogel	2.5	1	20	144
0.0625	SF	Hydrogel	2.5	1	20	144
0.10625	SF	Hydrogel	3.5	1	20	144
0.12375	SF	Hydrogel	3.5	1	20	144

## Sheet: Table 37_PCU
AvgCOF	Lubricant	Material	WearScore	Contactstress	Velocity	Distance
0.196006	BCS	PCU	2	0.3	4	14.45
0.5	BCS	PCU	3	0.96	25	1703
0.41	BCS	PCU	3	0.96	25	1703
0.04	BCS	PCU	3	0.81	25	113.56
0.04	BCS	PCU	3	0.81	25	113.56
0.6	BCS	PCU	3	0.96	25	113.56
0.45	BCS	PCU	3	0.96	25	113.56
0.49	BCS	PCU	3	0.96	25	113.56
0.41	BCS	PCU	3	0.96	25	113.56
0.38	SF	PCU	3	0.96	25	113.56
0.24	SF	PCU	3	0.96	25	113.56
0.026	PBS	PCU	3	0.4	4	14.4
0.02	PBS	PCU	2	0.4	4	14.4
0.037	PBS	PCU	4	0.4	4	14.4
0.09	PBS	PCU	2.5	4	4	14.4
0.12	PBS	PCU	3.5	4	4	14.4
0.2	PBS	PCU	3	4	4	14.4
0.15	PBS	PCU	3	0.4	4	14.4
0.08	PBS	PCU	3	0.4	4	14.4
0.41	PBS	PCU	3	0.4	4	14.4

## Sheet: Table 38_PEEK
AvgCOF	Lubricant	Material	WearScore	Contactstress	Velocity	Distance
0.319131	PBS	PEEK	3	0.75	10	900
0.0121602	PBS	PEEK	2	0.75	10	900
0.380567	PBS	PEEK	3	0.75	10	900
0.00726382	PBS	PEEK	2	0.75	10	900
0.01	PBS	PEEK	2	2.21	10	900
0.016	PBS	PEEK	2	2.21	10	900
0.013	PBS	PEEK	2	2.21	10	900
0.008	PBS	PEEK	3	2.21	10	900
0.005	PBS	PEEK	3	2.21	10	900
0.18	BCS	PEEK	1	1	10	89.9556
0.111116	BCS	PEEK	2	2	10	89.9556
0.12	BCS	PEEK	3	3	10	89.9556
0.092	BCS	PEEK	2.5	1	2	3.6
0.098	BCS	PEEK	2	1	2	3.6
0.058	BCS	PEEK	3	2	2	3.6
0.043	BCS	PEEK	4	3	2	3.6
0.0292522	BCS	PEEK	2	1	2	7.2
0.0416878	BCS	PEEK	3	1	2	14.4
0.036304	BCS	PEEK	4	1	2	57.6
0.0406575	BCS	PEEK	4	1	2	86.4

## Sheet: Table 39_PU
AvgCOF	Lubricant	Material	WearScore	Contactstress	Velocity	Distance
0.178	DI	PU	1	1.197	75	60
0.073	DI	PU	1	1.197	75	60
0.472272	HA	PU	3.5	0.8	10	5700
0.341964	HA	PU	2.5	0.8	10	5700
0.20989	HA	PU	2	0.8	10	5700
0.156114	HA	PU	1.5	0.8	10	5700
0.14	BCS	PU	1.5	4.039	32.24	116.065
0.16	BCS	PU	1.5	6	32.24	116.065
0.155	BCS	PU	3	16	32.24	116.065

[truncated: 1 more sheets: Table 40_SS]
